# Supplementary material for: Evolution Characters and Influencing Factors of Regional Eco-Efficiency in a Developing Country: Evidence from Mongolia
Source: Int J Environ Res Public Health. 2021 Oct 13;18(20):10719. doi: 10.3390/ijerph182010719 (PMC8535475; doi:10.3390/ijerph182010719)
Supplement: Supplementary file 1 [file ijerph-18-10719-s001.zip]

Archive with 6 entries (6 files):
- S1 Data for indicators of economic efficiency.zip
- __MACOSX/._S1 Data for indicators of economic efficiency.zip
- S2 Data for indicators of eco-effciency.zip
- __MACOSX/._S2 Data for indicators of eco-effciency.zip
- S3 Data for influncing factors of eco-efficiency.zip
- __MACOSX/._S3 Data for influncing factors of eco-efficiency.zip
